# Supplementary material for: Different Strategies for the Microfluidic Purification of Antibiotics from Food: A Comparative Study
Source: Biosensors (Basel). 2023 Feb 27;13(3):325. doi: 10.3390/bios13030325 (PMC10046095; doi:10.3390/bios13030325)
Supplement: Supplementary file 1 [file biosensors-13-00325-s001.zip]

Archive with 1 entries (1 files):
- biosensors-2213435-supplementary.pdf
